# Supplementary material for: Identification of Compound CB-2 as a Novel Late-Stage Autophagy Inhibitor Exhibits Inhibitory Potency against A549 Cells
Source: Life (Basel). 2021 Aug 23;11(8):865. doi: 10.3390/life11080865 (PMC8401303; doi:10.3390/life11080865)
Supplement: Supplementary file 1 [file life-11-00865-s001.zip]

Archive with 1 entries (1 files):
- life-1314753-supplementary.pdf
